# Supplementary material for: Association of pre-pandemic respiratory system diseases with long COVID: a population-based case-control study
Source: BMC Infect Dis. 2026 Mar 3;26:734. doi: 10.1186/s12879-026-12977-5 (PMC13063568; doi:10.1186/s12879-026-12977-5)
Supplement: Supplementary file 1 — Supplementary Material 1 [file 12879_2026_12977_MOESM1_ESM.xlsx]

## Sheet: Table S1
Supplementary Table 1. ICD-10 diagnoses extracted from VAL database
Code	Diagnosis
J06.9	Acute upper respiratory tract infection
J20.9	Acute bronchitis
J40.9	Bronchitis unspecified as acute or chronic
J45.1	Non-allergic asthma
J45.8	Mixed asthma
J45.9	Asthma, unspecified
J46.9	Acute severe asthma
R05	Cough
R06.0	Dyspnea
R06.8	Other and unspecified respiratory disorders

## Sheet: Table S2
Supplementary Table 2. Age and group sizes based on gender
Gender	Group	N	Age*
Female	Case	3862	47 (39-55)
Male	Case	1727	48 (38-57)
Female	Control	32151	47 (39-55)
Male	Control	15410	47 (38-57)
* Age expressed as median (IQR)

## Sheet: Table S3_Female diagnoses
Supplementary Table 3. Frequency of studied diagnoses in females by time period. Female included Cases n=3 862, Controls n=32 151.
Diagnoses	Pre-pandemic (year 2019)		12 months pre- long COVID diagnosis		6 months post-long COVID diagnosis*
	Case	Control	Case	Control	Case	Control
Acute upper respiratory tract infection J06.9	461	1852	349	535	79	212
	(11.9%)	(5.60%)	(9.04%)	(1.66%)	(2.05%)	(0.66%)
Asthma J45.1, J45.8, J45.9, J46.9	193	845	306	722	174	407
	(5.00%)	(2.63%)	(7.92%)	(2.25%)	(4.51%)	(1.27%)
Cough R05	178	849	334	497	106	284
	(4.61%)	(2.96%)	(8.65%)	(1.55%)	(2.74%)	(0.88%)
Acute bronchitis J20.9, J40.9	96	376	63	97	17	61
	(2.49%)	(1.17%)	(1.63%)	(0.30%)	(0.44%)	(0.19%)
Dyspnea R06.0	62	268	621	409	258	195
	(1.61%)	(0.83%)	(16.1%)	(1.27%)	(6.68%)	(0.61%)
Other and unspecified respiratory disorders R06.8	6	15	29	13	7	6
	(0.16%)	(0.05%)	(0.75%)	(0.04%)	(0.18%)	(0.02%)
*The 6-month time point was truncated for some individuals due to data access. Please see methods.

## Sheet: Table S4_Male diagnoses
Supplementary Table 4. Frequency of studied diagnoses in males by time period. Male included Cases n=1 727, Controls n=15 410.
Diagnoses	Pre-pandemic (year 2019)		12 months pre- long COVID diagnosis		6 months post-long COVID diagnosis*
	Case	Control	Case	Control	Case	Control
Acute upper respiratory tract infection J06.9	126	474	103	146	29	62
	(7.30%)	(3.08%)	(5.96%)	(0.95%)	(1.68%)	(0.40%)
Asthma J45.1, J45.8, J45.9, J46.9	55	281	105	234	62	126
	(3.18%)	(1.82%)	(6.08%)	(1.52%)	(3.59%)	(0.82%)
Cough R05	54	294	154	189	49	96
	(3.36%)	(1.91%)	(8.92%)	(1.23%)	(2.84%)	(0.62%)
Acute bronchitis J20.9, J40.9	33	109	28	32	5	18
	(1.91%)	(0.71%)	(1.62%)	(0.21%)	(0.29%)	(0.12%)
Dyspnea R06.0	19	89	244	161	100	73
	(1.10%)	(0.58%)	(14.1%)	(1.04%)	(5.79%)	(0.47%)
Other and unspecified respiratory disorders R06.8	0	4	4	11	4	4
	(0.00%)	(0.03%)	(0.23%)	(0.07%)	(0.23%)	(0.03%)
*The 6-month time point was truncated for some individuals due to data access. Please see methods.
